# Supplementary material for: Fin Cells as a Promising Seed Cell Source for Sustainable Fish Meat Cultivation
Source: Foods. 2025 Jun 12;14(12):2075. doi: 10.3390/foods14122075 (PMC12191693; doi:10.3390/foods14122075)
Supplement: Supplementary file 1 [file foods-14-02075-s001.zip]

Archive with 1 entries (1 files):
- foods-3623674-supplementary.pdf
